# Supplementary material for: Interactive and Joint Effects of Obesity and Insulin Resistance on Hypertension in Adolescents and the Mediating Role of Insulin Resistance—Five Provinces, China
Source: Nutrients. 2025 Aug 27;17(17):2783. doi: 10.3390/nu17172783 (PMC12430777; doi:10.3390/nu17172783)
Supplement: Supplementary file 1 [file nutrients-17-02783-s001.zip]

Archive with 1 entries (1 files):
- nutrients-3799172-supplementary.pdf
